# Supplementary material for: Ketamine reduces the neural distinction between self- and other-produced affective touch: a randomized double-blind placebo-controlled study
Source: Neuropsychopharmacology. 2024 Jun 25;49(11):1767–74. doi: 10.1038/s41386-024-01906-2 (PMC11399133; doi:10.1038/s41386-024-01906-2)
Supplement: Supplementary file 2 — Table S4 [file 41386_2024_1906_MOESM2_ESM.xlsx]

## Sheet: Sheet1
Region	k	L/R	x	y	z	t	p(FWE)
Supramarginal gyrus/Superior temporal gyrus	565	R	64	-28	22	11.96	< .001
			60	-28	38	11.38	< .001
			54	-26	26	10.27	< .001
Operculum	106	R	58	8	2	10.61	< .001
			54	0	6	8.08	0.001
Supramarginal gyrus/Superior temporal gyrus	381	L	-58	-38	28	10.13	< .001
			-62	-30	22	9.47	< .001
			-64	-22	14	7.51	0.003
Mid temporal gyrus	296	R	52	-62	-2	10.11	< .001
Superior temporal gyrus	40	L	-58	-12	6	8.99	< .001
Precuneus	89	L	-14	-56	62	8.78	< .001
			-20	-48	60	7.9	0.001
			-4	-52	60	6.5	0.027
Postcentral gyrus	19	R	18	-52	62	8.24	< .001
Mid temporal gyrus	85	L	-50	-64	12	8.19	< .001
Cerebellum	22	L	-16	-74	-52	7.88	0.001
Insula	22	R	36	0	10	7.86	0.001
Postcentral gyrus	87	R	34	-38	52	7.7	0.002
			24	-44	58	6.66	0.019
			34	-40	60	6.62	0.021
Cerebellum	5	L	-34	-54	-52	7.29	0.004
Supramarginal gyrus	24	L	-62	-26	40	7.24	0.005
			-54	-28	40	6.95	0.01
Cerebellum	7	R	30	-54	-48	7.01	0.009
Operculum	4	L	-58	4	2	7	0.009
Insula	9	L	-42	-10	2	6.98	0.009
Precuneus	20	R	8	-54	58	6.89	0.011
Insula	8	L	-40	-2	8	6.89	0.012
Cerebellum	4	R	34	-46	-44	6.77	0.015
Cerebellum	4	L	-30	-46	-50	6.59	0.022
Mid frontal gyrus	3	L	-42	38	18	6.51	0.027
Paracentral lobule	1	R	12	-40	52	6.46	0.03
Cerebellum	1	L	-14	-78	-48	6.42	0.033
Superior temporal gyrus	1	R	64	-10	8	6.39	0.034
Insula	1	L	-38	-4	-10	6.35	0.038
Postcentral gyrus	2	R	44	-34	54	6.34	0.039
Mid cingulate cortex	1	R	10	-38	50	6.31	0.041
Operculum	1	L	-46	-6	4	6.31	0.042
Supramarginal gyrus	1	R	54	-18	24	6.3	0.042
Inferior parietal gyrus	1	L	-54	-30	50	6.3	0.043
Cerebellum	2	R	24	-76	-52	6.29	0.043
Mid cingulate cortex	1	R	12	-26	34	6.29	0.043
Inferior parietal gyrus	1	L	-56	-28	48	6.29	0.044
Inferior frontal gyrus	1	R	58	10	16	6.29	0.044
Postcentral gyrus	1	R	54	-20	50	6.27	0.046
