# Supplementary material for: Ketamine reduces the neural distinction between self- and other-produced affective touch: a randomized double-blind placebo-controlled study
Source: Neuropsychopharmacology. 2024 Jun 25;49(11):1767–74. doi: 10.1038/s41386-024-01906-2 (PMC11399133; doi:10.1038/s41386-024-01906-2)
Supplement: Supplementary file 3 — Table S5 [file 41386_2024_1906_MOESM3_ESM.xlsx]

## Sheet: Sheet1
Region	k	L/R	x	y	z	t	p(FWE)
Operculum/Insula	5860	R	56	6	-2	13.42	< .001
			40	6	2	11.68	< .001
Precuneus		L	-8	-52	62	11.03	< .001
Mid temporal gyrus	488	L	-58	-64	0	11.02	< .001
			-52	-58	6	8.84	< .001
			-42	-58	12	8.43	< .001
Supramarginal gyrus/	2151	L	-60	-26	20	10.51	< .001
superior temporal gyrus/postcentral gyrus			-60	-34	24	10.27	< .001
			-50	-28	44	9.36	< .001
Cerebellum	31	R	10	-74	-44	10.38	< .001
			6	-78	-36	8.06	0.001
Cerebellum	12	L	-16	-80	-48	9.52	< .001
Thalamus	241	R	10	-8	6	9.09	< .001
			16	-22	12	8.8	< .001
			12	-12	-2	7.56	0.002
Precentral gyrus	391	R	40	-6	56	8.91	< .001
			26	0	64	8.79	< .001
			18	0	66	7.5	0.002
Mid temporal gyrus	200	R	56	-58	4	8.91	< .001
			46	-56	4	7.62	0.002
			54	-62	-6	7.59	0.002
Thalamus	153	L	-10	-18	12	8.62	< .001
			-6	-24	2	8.6	< .001
Cerebellum	21	L	-6	-30	-38	8.53	< .001
	7	L	-12	10	32	8.49	< .001
Cerebellum	88	L	-36	-58	-56	8.3	< .001
			-34	-50	-48	8.04	0.001
Mid frontal gyrus	191	L	-44	32	22	8.2	< .001
			-40	34	30	7.67	0.002
			-32	42	24	7.58	0.002
Mid cingulate cortex	20	L	-8	-22	40	7.99	0.001
Cerebellum	21	R	32	-52	-52	7.64	0.002
Cerebellum	39	L	-28	-52	-34	7.63	0.002
			-32	-60	-28	6.83	0.013
Mid frontal gyrus	24	L	-32	40	38	7.47	0.003
Mid frontal gyrus	20	R	30	36	28	7.37	0.004
	7	R	22	-42	-48	7.36	0.004
Precuneus	26	L	-12	-40	44	7.25	0.005
Precentral gyrus	18	R	32	-20	68	7.18	0.006
Mid frontal gyrus	55	R	28	46	26	7.16	0.006
			34	42	22	6.95	0.01
Inferior frontal gyrus	9	R	50	42	10	6.96	0.01
Cerebellum	4	L	-18	-60	-34	6.89	0.011
Superior parietal gyrus	3	L	-20	-58	62	6.82	0.013
Mid cingulate cortex	3	L	-14	-34	40	6.76	0.015
Precuneus	11	L	-10	-72	46	6.75	0.016
Thalamus	2	L	-16	-28	8	6.65	0.019
Cerebellum	1	R	18	-38	-42	6.62	0.021
Mid frontal gyrus	5	R	40	40	18	6.58	0.023
Cerebellum	2	R	30	-40	-40	6.55	0.024
Postcentral gyrus	2	R	38	-28	66	6.54	0.025
Cerebellum	7	L	-22	-66	-24	6.53	0.025
Caudate nucleus	1	R	18	-6	16	6.5	0.027
Putamen	1	L	-30	-18	12	6.49	0.027
Superior frontal gyrus	2	L	-26	48	10	6.49	0.028
Superior temporal gyrus	1	R	48	-38	22	6.49	0.028
Precuneus	1	R	10	-60	50	6.46	0.029
Putamen	2	R	30	-4	-8	6.45	0.03
Superior frontal gyrus	1	R	18	-14	70	6.43	0.032
Operculum	2	R	36	-20	18	6.42	0.033
Cerebellum	1	R	18	-70	-44	6.41	0.033
Cerebellum	4	L	-24	-62	-32	6.38	0.035
Anterior cingulate cortex	1	R	10	24	22	6.37	0.036
Thalamus	1	R	16	-32	0	6.37	0.037
Cerebellum	1	L	-4	-80	-36	6.35	0.038
Precentral gyrus	1	R	56	6	26	6.29	0.043
Inferior frontal gyrus	2	R	44	38	6	6.28	0.044
Precentral gyrus	1	R	26	-16	70	6.27	0.045
Mid frontal gyrus	1	L	-42	46	8	6.25	0.047
Cerebellum	1	L	-10	-80	-36	6.25	0.047
Superior frontal gyrus	1	R	26	40	24	6.25	0.048
Cerebellum	1	L	0	-30	-36	6.24	0.049
Insula	1	R	34	-22	16	6.23	0.049
Thalamus	2	L	-14	-30	-4	6.23	0.05
Mid frontal gyrus	1	R	40	42	6	6.23	0.05
